# Supplementary material for: Kinetics of Indigenous Nitrate Reducing Sulfide Oxidizing Activity in Microaerophilic Wastewater Biofilms
Source: PLoS One. 2016 Feb 12;11(2):e0149096. doi: 10.1371/journal.pone.0149096 (PMC4752510; doi:10.1371/journal.pone.0149096)
Supplement: S1 Dataset — (XLSX) [file pone.0149096.s001.xlsx]

## Sheet: Figure 1
Figure 1 a	Figure 1 a	Figure 1 a	Figure 1 a	Figure 1 a	Figure 1 a		Figure 1b	Figure 1b	Figure 1b	Figure 1b	Figure 1b		Figure 1 c	Figure 1 c	Figure 1 c	Figure 1 c	Figure 1 c
Y1	X1	Y2	X2	Y3	X3		Y1	X1	Y2	X2.1	X2.2		Y1	X1	Y2	X2.1	X2.2
Depth	H2S (3mM SO42-)	Depth	O2	Depth	pH		Depth	O2	Depth	O2 model	Respiration rate		Depth	H2S (3mM SO42-)	Depth	H2S model	H2S production
mm	uM	mm	uM	mm	unit		mm	uM	mm	uM	umol cm-3 h-1		mm	uM	mm	uM	nmol cm-2 h-1
1.5	0	1.1	11	1.4	6.71		1.1	11	0	4.6	0		1.5	0	0	7.2	0
1.4	0	1		1.3	6.71		1		0	4.6	0.35802		1.4	0	0	7.2	0.01499
1.3	0	0.9	11	1.2	6.71		0.9	11	-0.0015	4.558	0.35802		1.3	0	-0.007576	8.229	0.01499
1.2	0	0.8	11.4	1.1	6.7		0.8	11.4	-0.0045	4.474	0.35802		1.2	0	-0.02273	10.29	0.01499
1.1	0	0.7	10.8	1	6.7		0.7	10.8	-0.0075	4.392	0.35802		1.1	0	-0.03788	12.34	0.01499
1	0	0.6	10.5	0.9	6.7		0.6	10.5	-0.0105	4.31	0.35802		1	0	-0.05303	14.39	0.01499
0.9	0	0.5	10.5	0.8	6.7		0.5	10.5	-0.0135	4.229	0.35802		0.9	0	-0.06818	16.45	0.01499
0.8	0	0.4	11	0.7	6.7		0.4	11	-0.0165	4.148	0.35802		0.8	0	-0.08333	18.49	0.01499
0.7	0	0.3	9.9	0.6	6.7		0.3	9.9	-0.0195	4.068	0.35802		0.7	0	-0.09848	20.54	0.01499
0.6	0	0.2	6.7	0.5	6.71		0.2	6.7	-0.0225	3.99	0.35802		0.6	0	-0.1136	22.59	0.01499
0.5	0	0.1	5.7	0.4	6.7		0.1	5.7	-0.0255	3.911	0.35802		0.5	0	-0.1288	24.63	0.01499
0.4	0	0	4.6	0.3	6.7		0	4.6	-0.0285	3.834	0.35802		0.4	0	-0.1439	26.67	0.01499
0.3	0	-0.1	2.5	0.2	6.69		-0.1	2.5	-0.0315	3.757	0.35802		0.3	0	-0.1591	28.71	0.01499
0.2	0	-0.2	0.4	0.1	6.66		-0.2	0.4	-0.0345	3.682	0.35802		0.2	0	-0.1742	30.75	0.01499
0.1	0.6	-0.3	0	0	6.62		-0.3	0	-0.0375	3.607	0.35802		0.1	0.6	-0.1894	32.79	0.01499
0	7.2	-0.4	0.6	-0.1	6.58		-0.4	0.6	-0.0405	3.532	0.35802		0	7.2	-0.2045	34.82	0.01499
-0.1	22.2	-0.5	1.1	-0.2	6.53		-0.5	1.1	-0.0435	3.459	0.35802		-0.1	22.2	-0.2197	36.86	0.01499
-0.2	33	-0.6	1.6	-0.3	6.51		-0.6	1.6	-0.0465	3.386	0.35802		-0.2	33	-0.2348	38.89	0.01499
-0.3	46.9	-0.7	2.1	-0.4	6.52		-0.7	2.1	-0.0495	3.314	0.35802		-0.3	46.9	-0.25	40.92	0.01499
-0.4	60.1	-0.8	2.2	-0.5	6.55		-0.8	2.2	-0.0525	3.243	0.35802		-0.4	60.1	-0.2652	42.94	0.01499
-0.5	73.7	-0.9	2.6	-0.6	6.58		-0.9	2.6	-0.0555	3.172	0.35802		-0.5	73.7	-0.2803	44.97	0.01499
-0.6	89.4	-1	2.8	-0.7	6.61		-1	2.8	-0.0585	3.103	0.35802		-0.6	89.4	-0.2955	46.99	0.01499
-0.7	99	-1.1	3.2	-0.8	6.63		-1.1	3.2	-0.0615	3.034	0.35802		-0.7	99	-0.3106	49.01	0.01499
-0.8	107.3	-1.2	3.3	-0.9	6.67		-1.2	3.3	-0.0645	2.965	0.35802		-0.8	107.3	-0.3258	51.03	0.01499
-0.9	115.5	-1.3	3.5	-1	6.68		-1.3	3.5	-0.0675	2.898	0.35802		-0.9	115.5	-0.3409	53.05	0.01499
-1	123.2	-1.4	3.7	-1.1	6.71		-1.4	3.7	-0.0705	2.831	0.35802		-1	123.2	-0.3561	55.07	0.01499
-1.1	126.1	-1.5	4	-1.2	6.73		-1.5	4	-0.0735	2.765	0.35802		-1.1	126.1	-0.3712	57.08	0.01499
-1.2	132.5	-1.6	4	-1.3	6.74		-1.6	4	-0.0765	2.7	0.35802		-1.2	132.5	-0.3864	59.09	0.01499
-1.3	136.3	-1.7	4.1	-1.4	6.76		-1.7	4.1	-0.0795	2.636	0.35802		-1.3	136.3	-0.4015	61.11	0.01499
-1.4	138.4			-1.5	6.77				-0.0825	2.572	0.35802		-1.4	138.4	-0.4167	63.11	0.01499
-1.5	137.6			-1.6	6.78				-0.0855	2.51	0.35802		-1.5	137.6	-0.4318	65.12	0.01499
									-0.0885	2.447	0.35802				-0.447	67.13	0.01499
									-0.0915	2.386	0.35802				-0.4621	69.13	0.01499
									-0.0945	2.326	0.35802				-0.4773	71.13	0.01499
									-0.0975	2.266	0.35802				-0.4924	73.13	0.01499
									-0.1005	2.207	0.35802				-0.5	74.13	0.01499
									-0.1035	2.149	0.35802				-0.5	74.13	0.2558
									-0.1065	2.091	0.35802				-0.5076	75.13	0.2558
									-0.1095	2.034	0.35802				-0.5227	77.09	0.2558
									-0.1125	1.978	0.35802				-0.5379	79.03	0.2558
									-0.1155	1.923	0.35802				-0.553	80.93	0.2558
									-0.1185	1.869	0.35802				-0.5682	82.81	0.2558
									-0.1215	1.815	0.35802				-0.5833	84.65	0.2558
									-0.1245	1.762	0.35802				-0.5985	86.46	0.2558
									-0.1275	1.71	0.35802				-0.6136	88.23	0.2558
									-0.1305	1.659	0.35802				-0.6288	89.98	0.2558
									-0.1335	1.608	0.35802				-0.6439	91.7	0.2558
									-0.1365	1.558	0.35802				-0.6591	93.38	0.2558
									-0.1395	1.509	0.35802				-0.6742	95.03	0.2558
									-0.1425	1.461	0.35802				-0.6894	96.65	0.2558
									-0.1455	1.414	0.35802				-0.7045	98.24	0.2558
									-0.1485	1.367	0.35802				-0.7197	99.8	0.2558
									-0.1515	1.321	0.35802				-0.7348	101.3	0.2558
									-0.1545	1.276	0.35802				-0.75	102.8	0.2558
									-0.1575	1.231	0.35802				-0.7652	104.3	0.2558
									-0.1605	1.187	0.35802				-0.7803	105.7	0.2558
									-0.1635	1.144	0.35802				-0.7955	107.1	0.2558
									-0.1665	1.102	0.35802				-0.8106	108.5	0.2558
									-0.1695	1.061	0.35802				-0.8258	109.8	0.2558
									-0.1725	1.02	0.35802				-0.8409	111.1	0.2558
									-0.1755	0.9803	0.35802				-0.8561	112.4	0.2558
									-0.1785	0.9412	0.35802				-0.8712	113.7	0.2558
									-0.1815	0.9029	0.35802				-0.8864	114.9	0.2558
									-0.1845	0.8653	0.35802				-0.9015	116.1	0.2558
									-0.1875	0.8285	0.35802				-0.9167	117.2	0.2558
									-0.1905	0.7924	0.35802				-0.9318	118.3	0.2558
									-0.1935	0.7571	0.35802				-0.947	119.4	0.2558
									-0.1965	0.7226	0.35802				-0.9621	120.5	0.2558
									-0.1995	0.6888	0.35802				-0.9773	121.5	0.2558
									-0.2025	0.6558	0.35802				-0.9924	122.5	0.2558
									-0.2055	0.6236	0.35802				-1.008	123.4	0.2558
									-0.2085	0.5921	0.35802				-1.023	124.4	0.2558
									-0.2115	0.5614	0.35802				-1.038	125.3	0.2558
									-0.2145	0.5315	0.35802				-1.053	126.1	0.2558
									-0.2175	0.5023	0.35802				-1.068	127	0.2558
									-0.2205	0.4739	0.35802				-1.083	127.8	0.2558
									-0.2235	0.4463	0.35802				-1.098	128.6	0.2558
									-0.2265	0.4194	0.35802				-1.114	129.3	0.2558
									-0.2295	0.3933	0.35802				-1.129	130	0.2558
									-0.2325	0.368	0.35802				-1.144	130.7	0.2558
									-0.2355	0.3434	0.35802				-1.159	131.3	0.2558
									-0.2385	0.3196	0.35802				-1.174	131.9	0.2558
									-0.2415	0.2965	0.35802				-1.189	132.5	0.2558
									-0.2445	0.2742	0.35802				-1.205	133.1	0.2558
									-0.2475	0.2527	0.35802				-1.22	133.6	0.2558
									-0.2505	0.2319	0.35802				-1.235	134.1	0.2558
									-0.2535	0.212	0.35802				-1.25	134.6	0.2558
									-0.2565	0.1927	0.35802				-1.265	135	0.2558
									-0.2595	0.1743	0.35802				-1.28	135.4	0.2558
									-0.2625	0.1566	0.35802				-1.295	135.7	0.2558
									-0.2655	0.1396	0.35802				-1.311	136.1	0.2558
									-0.2685	0.1235	0.35802				-1.326	136.4	0.2558
									-0.2715	0.1081	0.35802				-1.341	136.7	0.2558
									-0.2745	0.09343	0.35802				-1.356	136.9	0.2558
									-0.2775	0.07956	0.35802				-1.371	137.1	0.2558
									-0.2805	0.06645	0.35802				-1.386	137.3	0.2558
									-0.2835	0.05411	0.35802				-1.402	137.4	0.2558
									-0.2865	0.04253	0.35802				-1.417	137.5	0.2558
									-0.2895	0.03172	0.35802				-1.432	137.6	0.2558
									-0.2925	0.02167	0.35802				-1.447	137.7	0.2558
									-0.2955	0.01239	0.35802				-1.462	137.7	0.2558
									-0.2985	0.003876	0.35802				-1.477	137.7	0.2558
									-0.3	0	0.35802				-1.492	137.6	0.2558
									-0.3	0	0				-1.5	137.6	0.2558
															-1.5	137.6	0
