# Supplementary material for: Kinetics of Indigenous Nitrate Reducing Sulfide Oxidizing Activity in Microaerophilic Wastewater Biofilms
Source: PLoS One. 2016 Feb 12;11(2):e0149096. doi: 10.1371/journal.pone.0149096 (PMC4752510; doi:10.1371/journal.pone.0149096)
Supplement: S2 Dataset — (XLSX) [file pone.0149096.s002.xlsx]

## Sheet: Figure 2
Figure 2 a	Figure 2 a	Figure 2 a	Figure 2 a	Figure 2 a	Figure 2 a	Figure 2 a		Figure 2 b	Figure 2 b	Figure 2 b	Figure 2 b	Figure 2 b	Figure 2 b		Figure 2 c	Figure 2 c	Figure 2 c	Figure 2 c		Figure 2 d	Figure 2 d	Figure 2 d	Figure 2 d
Y1	X1	X2	X3	X4	X5	X6		Y1	X1	X2	X3	X4	X5		X1	Y1	X2	Y2		X1	Y1	X2	Y2
Depth	H2S @0	H2S @1.5	H2S @3	H2S @6	H2S @9	H2S @15		Depth	H2S @0	H2S @30	H2S @60	H2S @99	H2S @114		mM SO42-	H2S Prod	model SO42-	model H2S production		mM SO4	H2S Prod	model SO42-	model H2S production
mm	uM	uM	uM	uM	uM	uM		mm	uM	uM	uM	uM	uM		mM	umol cm-2 h-1	mM	umol cm-2 h-1		mM	umol cm-2	mM	umol cm-2
1.5	0	0	0	1.1	1.4	0		2	0.1	0	9.6	11.3	2.1		0	0.0451712	0	0		0	0.420733	0	0
1.4	0	0	0.7	0.4	1	0		1.9	2	0	7.7	12.6	1.3		0.5	0.0545166	0.0781	0.0153407		0.5	1.1869	0.0586	0.169288
1.3	0	0	1.6	0.5	2.7	0		1.8	4	0	9	13.4	2.3		1.5	0.0990756	0.1563	0.0287362		1.5	1.7996	0.1172	0.318572
1.2	0	0	8.3	0.1	4.7	0		1.7	3.5	0	8	14	3		3	0.158918	0.2344	0.0405346		3	2.49827	0.1758	0.451199
1.1	0	0	4.7	1.6	8.8	0		1.6	3.4	0	9.1	13.9	6.7		9	0.233829	0.3125	0.0510054		9	3.36207	0.2344	0.56981
1	0	0	1.4	1.6	8.5	0		1.5	4.3	0	10.5	14.8	5.7		20	0.285444	0.3906	0.0603606		20	2.2143	0.293	0.676515
0.9	0	0	0.7	2	14	0.1		1.4	3	0	10.6	17.3	4.6		0	0.0253044	0.4688	0.0687697		0	0.3072	0.3516	0.773021
0.8	0	0	2.1	1.9	22.9	1.3		1.3	4.2	0	11.4	18.6	7.3		1.5	0.0882	0.5469	0.0763691		1.5	1.1753	0.4102	0.860724
0.7	0	0	7	4.9	30.3	2.7		1.2	5	0	13.8	19.9	10.1		3	0.193723	0.625	0.0832705		3	1.5815	0.4688	0.940776
0.6	0	0	10.5	11.5	38.1	7		1.1	3.7	0	15.3	23.4	12.7		6	0.171434	0.7031	0.0895659		6	2.7731	0.5273	1.01402
0.5	0	0	15	17.7	47.8	12.6		1	4.3	0	18.8	24.3	21.8		9	0.267732	0.7813	0.0953316		9	2.75297	0.5859	1.0815
0.4	0	0	33.6	27.6	65	16.5		0.9	2.4	0	19.3	30.3	25		15	0.150264	0.8594	0.100632		15	1.11887	0.6445	1.14377
0.3	0	0	23.7	33.8	80.4	27		0.8	9.8	1.2	23.5	35.5	35.3		0	0.0231174	0.9375	0.105521		0	0.295967	0.7031	1.20142
0.2	0	0	39.6	50.3	100.7	37.6		0.7	18.5	3	28.5	38.4	32.8		1.5	0.0937093	1.0156	0.110045		1.5	0.919933	0.7617	1.25495
0.1	0	0	62.1	68.2	124.8	56.9		0.6	30.1	18.6	31.9	40.5	36.6		3	0.152694	1.0938	0.114243		3	2.5126	0.8203	1.30477
0	0	2.6	81.9	88.1	157.2	76		0.5	37.6	21.5	39.8	50.2	44.6		6	0.201897	1.1719	0.118149		6	3.55173	0.8789	1.35126
-0.1	0	10.7	98.8	114.4	190.3	96.9		0.4	44.9	25	45	55.1	54.6		9	0.256509	1.25	0.121793		9	3.8901	0.9375	1.39474
-0.2	0	24.8	119	143.3	222.4	120		0.3	50.3	35.6	52.2	63.2	61		15	0.172143	1.3281	0.1252		15	2.9545	0.9961	1.4355
-0.3	0.2	35.9	138.7	170.5	253.6	144.5		0.2	53.9	46.4	63.4	70.3	76.9		0	0.00270594	1.4063	0.128392		0	0.0316154	1.0547	1.47378
-0.4	3.6	50.3	163.4	204	286.4	171.7		0.1	60.1	47.4	70.2	79.5			1.5	0.21449	1.4844	0.13139		1.5	1.09577	1.1133	1.50981
-0.5	8.4	63.2	190.6	243.4	320.5	202.9		0	66.8	58.9	80.7	90.6	96		3	0.227095	1.5625	0.13421		3	1.79615	1.1719	1.54377
-0.6	14.3	78.4	215.8	279.1	354.8	235.4		-0.1	70.8	71.8	94.5	101.7	104.7		6	0.199368	1.6406	0.136868		6	1.64565	1.2305	1.57584
-0.7	20.2	89.5	238.8	310.7	382.5	265.1		-0.2	74.1	87	104.9	113.9	118.6		9	0.104821	1.7188	0.139377		9	1.52096	1.2891	1.60618
-0.8	25	100.5	259.1	338.7	404.1	290.8		-0.3	69.8	99.8	116.4	125.1	128.6		15	0.167707	1.7969	0.14175		15	1.35685	1.3477	1.63491
-0.9	29.2	107.1	275.8	362.8	421.3	312.2		-0.4	68.2	109.7	127.9	136.5	141.1		0	0.0081	1.875	0.143998		0	0.270333	1.4063	1.66217
-1	32.5	112.9	291.8	385.7	435.2	329.8		-0.5	72	120.2	139.3	149.5	152.2		1.5	0.253152	1.9531	0.146129		1.5	1.8201	1.4648	1.68802
-1.1	34.9	119.7	305.2	403.7	445.5	344.7		-0.6	77.8	129.6	150.4	161.3	163		9	0.195858	2.0313	0.148153		3	3.24733	1.5234	1.71265
-1.2	37	124.4	316.4	418.1	453.4	356.3		-0.7	86.6	138.9	160.5	173.2	174.1		15	0.159381	2.1094	0.150078		6	3.0132	1.582	1.7361
-1.3	36.6	128.1	326	429.7	457.7	365		-0.8	95.7	147.6	169.7	183.5	183.9				2.1875	0.151911		9	1.79017	1.6406	1.75847
-1.4	44.4	131.6	332.3	439.9	462.3	371.6		-0.9	103.4	155.6	178.5	191.8	191.7				2.2656	0.153658		15	2.76357	1.6992	1.77981
-1.5	46	131.7	334.6	448.3	462.4	376.8		-1	109.2	162.3	185.3	198.4	198.6				2.3438	0.155325				1.7578	1.8002
								-1.1	113.1	167.3	189.7	202.5	203.1				2.4219	0.156918				1.8164	1.81971
								-1.2	116.3	171.4	193.6	206.4	206.5				2.5	0.158441				1.875	1.83838
								-1.3	118.5	176.6	199	211.9	213.1				2.5781	0.159899				1.9336	1.85628
								-1.4	120.6	179.7	202.8	217.5	218.4				2.6563	0.161296				1.9922	1.87344
								-1.5	122.8	179.7	205.4	220	221.4				2.7344	0.162636				2.0508	1.88991
								-1.6	124.3	179.2	206.6	221.9	223.8				2.8125	0.163922				2.1094	1.90574
								-1.7	127.1	178.9	208.3	224.1	226.6				2.8906	0.165157				2.168	1.92096
								-1.8	128	177.5	209.3	225.6	228.1				2.9688	0.166344				2.2266	1.9356
								-1.9	128.8	173.9	207	226.7	229.5				3.0469	0.167487				2.2852	1.9497
								-2	129.3	173.9	207.9	227	229.7				3.125	0.168587				2.3438	1.96329
								-2.1	128.5	170.3	204.2	226.7	228.9				3.2031	0.169647				2.4023	1.97637
								-2.2	127.1	166.3	201.2	222.1	226.8				3.2813	0.170669				2.4609	1.98901
																	3.3594	0.171654				2.5195	2.00121
																	3.4375	0.172606				2.5781	2.013
																	3.5156	0.173525				2.6367	2.0244
																	3.5938	0.174414				2.6953	2.03542
																	3.6719	0.175273				2.7539	2.04609
																	3.75	0.176105				2.8125	2.05642
																	3.8281	0.17691				2.8711	2.06642
																	3.9063	0.17769				2.9297	2.07612
																	3.9844	0.178445				2.9883	2.08552
																	4.0625	0.179178				3.0469	2.09464
																	4.1406	0.179889				3.1055	2.10349
																	4.2188	0.180579				3.1641	2.11209
																	4.2969	0.181248				3.2227	2.12044
																	4.375	0.181899				3.2813	2.12855
																	4.4531	0.182531				3.3398	2.13643
																	4.5313	0.183145				3.3984	2.1441
																	4.6094	0.183743				3.457	2.15157
																	4.6875	0.184325				3.5156	2.15883
																	4.7656	0.184891				3.5742	2.16591
																	4.8438	0.185441				3.6328	2.1728
																	4.9219	0.185978				3.6914	2.17951
																	5	0.186501				3.75	2.18605
																	5.0781	0.18701				3.8086	2.19243
																	5.1563	0.187507				3.8672	2.19866
																	5.2344	0.187992				3.9258	2.20473
																	5.3125	0.188464				3.9844	2.21065
																	5.3906	0.188925				4.043	2.21643
																	5.4688	0.189376				4.1016	2.22208
																	5.5469	0.189815				4.1602	2.22759
																	5.625	0.190244				4.2188	2.23298
																	5.7031	0.190664				4.2773	2.23824
																	5.7813	0.191074				4.3359	2.24338
																	5.8594	0.191474				4.3945	2.24842
																	5.9375	0.191866				4.4531	2.25334
																	6.0156	0.192249				4.5117	2.25815
																	6.0938	0.192624				4.5703	2.26286
																	6.1719	0.192991				4.6289	2.26748
																	6.25	0.193349				4.6875	2.27199
																	6.3281	0.193701				4.7461	2.27641
																	6.4063	0.194045				4.8047	2.28074
																	6.4844	0.194381				4.8633	2.28498
																	6.5625	0.194711				4.9219	2.28913
																	6.6406	0.195034				4.9805	2.2932
																	6.7188	0.195351				5.0391	2.29719
																	6.7969	0.195662				5.0977	2.30111
																	6.875	0.195966				5.1563	2.30494
																	6.9531	0.196265				5.2148	2.3087
																	7.0313	0.196557				5.2734	2.31239
																	7.1094	0.196844				5.332	2.31601
																	7.1875	0.197126				5.3906	2.31956
																	7.2656	0.197402				5.4492	2.32305
																	7.3438	0.197674				5.5078	2.32647
																	7.4219	0.19794				5.5664	2.32983
																	7.5	0.198201				5.625	2.33313
																	7.5781	0.198458				5.6836	2.33638
																	7.6563	0.19871				5.7422	2.33956
																	7.7344	0.198958				5.8008	2.34269
																	7.8125	0.199201				5.8594	2.34576
																	7.8906	0.19944				5.918	2.34878
																	7.9688	0.199675				5.9766	2.35175
																	8.0469	0.199906				6.0352	2.35467
																	8.125	0.200133				6.0938	2.35754
																	8.2031	0.200356				6.1523	2.36036
																	8.2813	0.200576				6.2109	2.36313
																	8.3594	0.200791				6.2695	2.36586
																	8.4375	0.201004				6.3281	2.36855
																	8.5156	0.201213				6.3867	2.37119
																	8.5938	0.201418				6.4453	2.37379
																	8.6719	0.20162				6.5039	2.37635
																	8.75	0.201819				6.5625	2.37886
																	8.8281	0.202015				6.6211	2.38134
																	8.9063	0.202207				6.6797	2.38378
																	8.9844	0.202397				6.7383	2.38618
																	9.0625	0.202584				6.7969	2.38855
																	9.1406	0.202768				6.8555	2.39088
																	9.2188	0.202949				6.9141	2.39318
																	9.2969	0.203127				6.9727	2.39544
																	9.375	0.203303				7.0313	2.39766
																	9.4531	0.203476				7.0898	2.39985
																	9.5313	0.203647				7.1484	2.40202
																	9.6094	0.203815				7.207	2.40415
																	9.6875	0.203981				7.2656	2.40625
																	9.7656	0.204144				7.3242	2.40832
																	9.8438	0.204305				7.3828	2.41036
																	9.9219	0.204464				7.4414	2.41237
																	10	0.20462				7.5	2.41435
																	10.0781	0.204774				7.5586	2.41631
																	10.1563	0.204926				7.6172	2.41824
																	10.2344	0.205076				7.6758	2.42014
																	10.3125	0.205224				7.7344	2.42202
																	10.3906	0.20537				7.793	2.42387
																	10.4688	0.205514				7.8516	2.4257
																	10.5469	0.205656				7.9102	2.4275
																	10.625	0.205796				7.9688	2.42928
																	10.7031	0.205934				8.0273	2.43103
																	10.7813	0.206071				8.0859	2.43276
																	10.8594	0.206205				8.1445	2.43447
																	10.9375	0.206338				8.2031	2.43616
																	11.0156	0.206469				8.2617	2.43783
																	11.0938	0.206599				8.3203	2.43947
																	11.1719	0.206727				8.3789	2.4411
																	11.25	0.206853				8.4375	2.4427
																	11.3281	0.206977				8.4961	2.44428
																	11.4063	0.207101				8.5547	2.44585
																	11.4844	0.207222				8.6133	2.44739
																	11.5625	0.207342				8.6719	2.44892
																	11.6406	0.207461				8.7305	2.45042
																	11.7188	0.207578				8.7891	2.45191
																	11.7969	0.207693				8.8477	2.45338
																	11.875	0.207808				8.9063	2.45483
																	11.9531	0.207921				8.9648	2.45627
																	12.0313	0.208032				9.0234	2.45769
																	12.1094	0.208142				9.082	2.45909
																	12.1875	0.208251				9.1406	2.46047
																	12.2656	0.208359				9.1992	2.46184
																	12.3438	0.208465				9.2578	2.4632
																	12.4219	0.208571				9.3164	2.46454
																	12.5	0.208675				9.375	2.46586
																	12.5781	0.208777				9.4336	2.46717
																	12.6563	0.208879				9.4922	2.46846
																	12.7344	0.20898				9.5508	2.46974
																	12.8125	0.209079				9.6094	2.471
																	12.8906	0.209177				9.668	2.47225
																	12.9688	0.209274				9.7266	2.47349
																	13.0469	0.20937				9.7852	2.47471
																	13.125	0.209465				9.8438	2.47592
																	13.2031	0.209559				9.9023	2.47711
																	13.2813	0.209652				9.9609	2.4783
																	13.3594	0.209744				10.0195	2.47947
																	13.4375	0.209835				10.0781	2.48063
																	13.5156	0.209925				10.1367	2.48177
																	13.5938	0.210014				10.1953	2.4829
																	13.6719	0.210102				10.2539	2.48403
																	13.75	0.210189				10.3125	2.48514
																	13.8281	0.210275				10.3711	2.48623
																	13.9063	0.210361				10.4297	2.48732
																	13.9844	0.210445				10.4883	2.4884
																	14.0625	0.210529				10.5469	2.48946
																	14.1406	0.210611				10.6055	2.49052
																	14.2188	0.210693				10.6641	2.49156
																	14.2969	0.210774				10.7227	2.49259
																	14.375	0.210855				10.7813	2.49361
																	14.4531	0.210934				10.8398	2.49462
																	14.5313	0.211013				10.8984	2.49563
																	14.6094	0.21109				10.957	2.49662
																	14.6875	0.211167				11.0156	2.4976
																	14.7656	0.211244				11.0742	2.49857
																	14.8438	0.211319				11.1328	2.49953
																	14.9219	0.211394				11.1914	2.50049
																	15	0.211468				11.25	2.50143
																	15.0781	0.211542				11.3086	2.50237
																	15.1563	0.211614				11.3672	2.50329
																	15.2344	0.211686				11.4258	2.50421
																	15.3125	0.211757				11.4844	2.50512
																	15.3906	0.211828				11.543	2.50602
																	15.4688	0.211898				11.6016	2.50691
																	15.5469	0.211967				11.6602	2.5078
																	15.625	0.212036				11.7188	2.50867
																	15.7031	0.212104				11.7773	2.50954
																	15.7813	0.212171				11.8359	2.5104
																	15.8594	0.212238				11.8945	2.51125
																	15.9375	0.212304				11.9531	2.51209
																	16.0156	0.21237				12.0117	2.51293
																	16.0938	0.212435				12.0703	2.51376
																	16.1719	0.212499				12.1289	2.51458
																	16.25	0.212563				12.1875	2.51539
																	16.3281	0.212626				12.2461	2.5162
																	16.4063	0.212689				12.3047	2.517
																	16.4844	0.21275				12.3633	2.51779
																	16.5625	0.212812				12.4219	2.51857
																	16.6406	0.212873				12.4805	2.51935
																	16.7188	0.212933				12.5391	2.52012
																	16.7969	0.212993				12.5977	2.52089
																	16.875	0.213053				12.6563	2.52164
																	16.9531	0.213112				12.7148	2.52239
																	17.0313	0.21317				12.7734	2.52314
																	17.1094	0.213228				12.832	2.52388
																	17.1875	0.213285				12.8906	2.52461
																	17.2656	0.213342				12.9492	2.52534
																	17.3438	0.213399				13.0078	2.52606
																	17.4219	0.213454				13.0664	2.52677
																	17.5	0.21351				13.125	2.52748
																	17.5781	0.213565				13.1836	2.52818
																	17.6563	0.213619				13.2422	2.52888
																	17.7344	0.213673				13.3008	2.52957
																	17.8125	0.213727				13.3594	2.53025
																	17.8906	0.21378				13.418	2.53093
																	17.9688	0.213833				13.4766	2.5316
																	18.0469	0.213885				13.5352	2.53227
																	18.125	0.213937				13.5938	2.53294
																	18.2031	0.213989				13.6523	2.53359
																	18.2813	0.21404				13.7109	2.53424
																	18.3594	0.21409				13.7695	2.53489
																	18.4375	0.214141				13.8281	2.53553
																	18.5156	0.21419				13.8867	2.53617
																	18.5938	0.21424				13.9453	2.5368
																	18.6719	0.214289				14.0039	2.53743
																	18.75	0.214338				14.0625	2.53805
																	18.8281	0.214386				14.1211	2.53867
																	18.9063	0.214434				14.1797	2.53928
																	18.9844	0.214481				14.2383	2.53989
																	19.0625	0.214529				14.2969	2.54049
																	19.1406	0.214575				14.3555	2.54109
																	19.2188	0.214622				14.4141	2.54168
																	19.2969	0.214668				14.4727	2.54227
																	19.375	0.214714				14.5313	2.54285
																	19.4531	0.214759				14.5898	2.54343
																	19.5313	0.214804				14.6484	2.54401
																	19.6094	0.214849				14.707	2.54458
																	19.6875	0.214893				14.7656	2.54515
																	19.7656	0.214937				14.8242	2.54571
																	19.8438	0.214981				14.8828	2.54627
																	19.9219	0.215024				14.9414	2.54682
																	20	0.215067				15	2.54737
																						15.2	2.54922
																						15.4	2.55102
																						15.6	2.55278
																						15.8	2.5545
																						16	2.55617
																						16.2	2.55781
																						16.4	2.55941
																						16.6	2.56097
																						16.8	2.5625
																						17	2.56399
																						17.2	2.56545
																						17.4	2.56688
																						17.6	2.56827
																						17.8	2.56964
																						18	2.57098
																						18.2	2.57229
																						18.4	2.57357
																						18.6	2.57483
																						18.8	2.57606
																						19	2.57726
																						19.2	2.57845
																						19.4	2.57961
																						19.6	2.58074
																						19.8	2.58186
																						20	2.58295
