# Supplementary material for: Kinetics of Indigenous Nitrate Reducing Sulfide Oxidizing Activity in Microaerophilic Wastewater Biofilms
Source: PLoS One. 2016 Feb 12;11(2):e0149096. doi: 10.1371/journal.pone.0149096 (PMC4752510; doi:10.1371/journal.pone.0149096)
Supplement: S3 Dataset — (XLSX) [file pone.0149096.s003.xlsx]

## Sheet: Figure 3
Figure 3 a	Figure 3 a	Figure 3 a		Figure 3 b	Figure 3 b	Figure 3 b
X1	Y1	Y1		X1	Y1	Y1
SO42-	O2 penetration mean	O2 penetration SD		H2S	O2 penetration mean	O2 penetration SD
mM	mm	mm		umol H2S cm-3 h-1	mm	mm
0.1	0.31	0.0875595		0.0278762	0.31	0.0204305
0.5	0.5	0		0.04133	0.5	0.0151887
1.5	0.365	0.105541		0.43792	0.365	0.541359
3	0.195	0.177091		0.62	0.195	0.86
6	0.06875	0.103294		0.83	0.06875	0.88
9	0.155	0.121221		0.41815	0.155	0.326237
15	1e-05	0		0.520699	1e-05	0.441536
