# Supplementary material for: Kinetics of Indigenous Nitrate Reducing Sulfide Oxidizing Activity in Microaerophilic Wastewater Biofilms
Source: PLoS One. 2016 Feb 12;11(2):e0149096. doi: 10.1371/journal.pone.0149096 (PMC4752510; doi:10.1371/journal.pone.0149096)
Supplement: S4 Dataset — (XLSX) [file pone.0149096.s004.xlsx]

## Sheet: Figure 4
Figure 4 a	Figure 4 a	Figure 4 a	Figure 4 a	Figure 4 a	Figure 4 a	Figure 4 a	Figure 4 a	Figure 4 a
Y1	X1	X2	X3	X4	X5	X6	X7	X8
Depth	H2S @0	H2S @20	H2S @40	H2S @60	H2S @80	H2S @100	H2S @120	H2S @140
mm	uM	uM	uM	uM	uM	uM	uM	uM
1.5	0	0	0	0	0	0	0	0
1.4	0	0	0	0	0	0	0	0
1.3	0	0	0	0	0	0	0	0
1.2	0	0	0	0	0	0	0	0
1.1	0	0	0	0	0	0	0	0
1	0	0	0	0	0	0	0	0
0.9	0	0	0	0	0	0	0	0
0.8	0	0	0	0	0	0	0	0
0.7	0	0	0	0	0	0	0	0
0.6	0	0	0	0	0	0	0	0
0.5	0.1	0	0	0	0	0	0	0
0.4	0.7	1	0	0	0	0	0	0
0.3	5.6	4.1	1.5	0.4	0	0	0	0
0.2	10.6	9.6	6.4	3.2	1	0	0	0
0.1	15.5	14	10.6	6.6	3.1	0	0	0
0	20.9	18.2	14	9.4	5.6	0.5	0.3	0
-0.1	24.3	21	16.4	11	6.8	1	0.4	0.4
-0.2	26.2	22.4	17.3	12.3	7.2	1.7	0.6	0
-0.3	27	22.6	17.3	12.3	7.7	2.1	0.6	0.1
-0.4	29.2	23.7	18.3	13.1	8.3	2.4	1	0.5
-0.5	33.5	27.4	21	14.8	9.5	3.6	1.6	0.6
-0.6	37.6	31.2	23.5	16.7	10.9	4.7	2.1	1.8
-0.7	41.4	33.9	25.9	18.8	12.5	6.1	3.7	2.9
-0.8	44.8	37	28	20.6	13.9	7.7	4.5	4.7
-0.9	47.5	39.2	29.8	22	15.7	9.1	6	6
-1	50.2	41.4	31.7	23.4	16.5	10.4	7.2	7
-1.1	52.2	43.2	32.9	24.7	18.1	11.3	8.3	8.9
