# Supplementary material for: Kinetics of Indigenous Nitrate Reducing Sulfide Oxidizing Activity in Microaerophilic Wastewater Biofilms
Source: PLoS One. 2016 Feb 12;11(2):e0149096. doi: 10.1371/journal.pone.0149096 (PMC4752510; doi:10.1371/journal.pone.0149096)
Supplement: S5 Dataset — (XLSX) [file pone.0149096.s005.xlsx]

## Sheet: Figure 5
Figure 5 a	Figure 5 a	Figure 5 a	Figure 5 a	Figure 5 a	Figure 5 a	Figure 5 a	Figure 5 a		Figure 5 b	Figure 5 b	Figure 5 b	Figure 5 b	Figure 5 b	Figure 5 b	Figure 5 b	Figure 5 b
Y1	X1	X2	X3	X4	X5	X6	X7		Y1	X1	X2	X3	X4	X5	X6	X7
Depth	H2S @0	H2S @0.1	H2S @0.25	H2S @0.5	H2S @1	H2S @2	H2S @4		Depth	H2S @0	H2S @0.1	H2S @0.25	H2S @0.5	H2S @1	H2S @2	H2S @4
mm	uM	uM	uM	uM	uM	uM	uM		mm	uM	uM	uM	uM	uM	uM	uM
0.7	8	6.4	0	0.4	0	0	0		1.7	0.5	12.7	5.6	5.8	0	0.2	0
0.6	10	6.2	0	0.3	0	0	0		1.6	1.3	12.4	6.5	6.2	0	0	0
0.5	8	5.7	0	0	0.2	0	0		1.5	0.3	13.5	5.4	7.6	0	0	0
0.4	11	5.8	0	0	0.8	0	0		1.4	0.3	13	6.2	4.4	0	0	0
0.3	6.7	8.1	0	2.7	0.2	0	0		1.3	0.1	12.1	5.7	6	0	0	0
0.2	9.8	12.2	0	0	0.2	0	0		1.2	0	10.7	7.2	4.9	0	0	0
0.1	7.4	6.1	0	3.2	0.3	0	0		1.1	0.1	10.4	7.7	4.3	0	0	0
0	8.3	11.8	0	15.3	0	0	0		1	0.9	9.7	10.3	5.3	0	0	0
-0.1	14.5	30.8	0	20	0.3	0	0.2		0.9	0.5	9.7	10.9	5.1	0	0	0
-0.2	52.2	48.7	3.9	35	0.1	0	0		0.8	0.6	8.8	13.9	11	0	0	0
-0.3	78.2	60.4	18.5	47.4	0.5	0	0		0.7	0.5	9.4	10.3	9.8	0	0	0
-0.4	90.1	80.6	44.6	65.8	3.1	0	0		0.6	1.8	9.2	6.3	6.1	0	0	0
-0.5	108.8	91.3	68.5	70.1	9.9	0	0.2		0.5	9.6	9.6	4.8	5.6	3.1	0	0
-0.6	122	101.6	82	75.3	13.7	0	0		0.4	11.4	9.5	10.2	4.7	9.3	0	0
-0.7	129.9	107.6	87.7	78.5	16.5	0	0		0.3	4.5	9.3	12.5	4.4	13	0	0
-0.8	133.7	110.9	90.7	78.6	17.6	0	0		0.2	7.1	10.7	5.9	3.7	38.6	0.9	0
-0.9	137	113.6	92.7	78.4	18.4	0	0		0.1	42.6	31.9	34.9	27.4	65	2.4	0
-1	140.9	118.2	96.8	79.4	19.8	0	0		0	72.8	26.3	85.7	75	80.4	3.7	0
-1.1	145.2	121.9	100.1	82.9	22.2	0	0		-0.1	113.1	69.6	115.9	88.8	89.2	5	0
-1.2	146.9	122.6	101.1	86	27	0	0		-0.2	127.1	93.7	130.8		87	6.9	0
-1.3	145.9	120.9	101	87.6	33.1	0	0		-0.3	150.8	113.2	155.6	110.1	105.9	7.1	0
-1.4	145.7	118.9	100.7	88.5	37.2	0.9	0		-0.4	192.6	147.3	179.2	128.9	123.7	8.3	0
-1.5	144.5	117.9	99.7	88.9	41.1	2.3	0		-0.5	223.7	174.7	201.3	144.9	135.3	9.3	0
-1.6	143.3	116.6	99.7	89.2	43.5	3.9	0		-0.6	246.5	197.3	218.9	159.2	145.7	9.9	0
-1.7	142.5	115.2	99.3	89.8	46.1	5.5	0		-0.7	267.4	217.1	236.3	173.6	155.7	11.7	0
-1.8	142.7	114.9	99.8	90.6	48.5	6.9	0		-0.8	281.5	230.3	248.7	184.8	163.4	13.7	0
-1.9	143.8	114.5	100.6	91.8	50.5	8.3	0		-0.9	289.8	239.3	258	194.4	169.4	15.3	0
-2	141.4	114.8	100.5	92.5	51.5	9.7	0		-1	301.3	247.4	266.3	202.6	175.2	17.5	0
-2.1	140.1	114	100	92.2	52.6	10.8	0		-1.1	308.4	254.5	274.3	211.5	180.6	20.5	0
									-1.2	316.4	260.6	281	218.9	186.6	23	0
									-1.3	322.2	266	287.5	225.3	192.4	26.1	0.5
									-1.4	330.8	271.9	293.2	231.9	197.1	28.4	0.1
									-1.5	336.1	276.9	298.3	236.8	201.3	30.7	0.2
									-1.6	340.9	280.6	302.8	241.8	204.9	33.3	0
									-1.7	346.5	284	307.1	246.7	208.4	36.1	0.1
									-1.8	351.8	288.3	311.5	250.9	211.9	38.4	0.4
									-1.9	355.4	291.2	315.8	255	215	41.2	0.3
									-2	359.3	294.3	318.9	258.2	217.8	43.5	0.1
									-2.1	365	296.8	321.2	261.1	220.3	46	0
									-2.2	375.7	298.4	324.5	264.1	222.8	48.6	0
									-2.3	371.4	298.3	322.2	264	221.8	49.9	0.2
