# Supplementary material for: Kinetics of Indigenous Nitrate Reducing Sulfide Oxidizing Activity in Microaerophilic Wastewater Biofilms
Source: PLoS One. 2016 Feb 12;11(2):e0149096. doi: 10.1371/journal.pone.0149096 (PMC4752510; doi:10.1371/journal.pone.0149096)
Supplement: S6 Dataset — (XLSX) [file pone.0149096.s006.xlsx]

## Sheet: Figure 6
Figure 6 a	Figure 6 a	Figure 6 a	Figure 6 a	Figure 6 a	Figure 6 a		Figure 6b	Figure 6b	Figure 6b	Figure 6b	Figure 6b		Figure 6 c	Figure 6 c	Figure 6 c	Figure 6 c	Figure 6 c		Figure 6 d	Figure 6 d	Figure 6 d	Figure 6 d	Figure 6 d		Figure 6 e	Figure 6 e	Figure 6 e	Figure 6 e	Figure 6 e		Figure 6 f	Figure 6 f	Figure 6 f	Figure 6 f	Figure 6 f
Y1	X1	Y2	X2	Y3	X3		Y1	X1	Y2	X2.1	X2.2		Y1	X1	Y2	X2.1	X2.2		Y1	X1	Y2	X2.1	X2.2		Y1	X1	Y2	X2.1	X2.2		Y1	X1	Y2	X2.1	X2.2
Depth	H2S	Depth	O2	Depth	pH		Depth	O2	Depth model	O2 model	Respiration rate		Depth	H2S	Depth model	H2S model	H2S production		Depth	H2S	Depth model	H2S model	H2S production		Depth	H2S	Depth model	H2S model	H2S production		Depth	H2S	Depth model	H2S model	H2S production
mm	uM	mm	uM	mm	unit		mm	uM	mm	uM	umol cm-3 h-1		mm	uM	mm	uM	umol cm-3 h-1		mm	uM	mm	uM	umol cm-3 h-1		mm	uM	mm	uM	umol cm-3 h-1		mm	uM	mm	uM	umol cm-3 h-1
1.6	0.2	1.8	7.3	1.9	7		1.8	7.3	0	6.3	0		1.6	0.2	0	79	0		1.7	0.5	0	72.8	0		1.7	5.8	0	75	0		1.6	0.2	0	79	0
1.5	0	1.7	7.3	1.8	7		1.7	7.3	0	6.3	0.06881		1.5	0	0	79	-0.365		1.6	1.3	0	72.8	1.6956		1.6	6.2	0	75	-1.01124		1.5	0	0	79	-1.314
1.4	0.1	1.6	6.3	1.7	7		1.6	6.3	-0.00202	6.244	0.06881		1.4	0.1	-0.0115	79.76	-0.365		1.5	0.3	-0.0115	76.89	1.6956		1.5	7.6	-0.0115	76.17	-1.01124		1.4	0.1	-0.0115	79.76	-1.314
1.3	1.3	1.5	6.9	1.6	7		1.5	6.9	-0.006061	6.134	0.06881		1.3	1.3	-0.0345	81.39	-0.365		1.4	0.3	-0.0345	84.92	1.6956		1.4	4.4	-0.0345	78.58	-1.01124		1.3	1.3	-0.0345	81.39	-1.314
1.2	0	1.4	7.5	1.5	7		1.4	7.5	-0.0101	6.025	0.06881		1.2	0	-0.0575	83.12	-0.365		1.3	0	-0.0575	92.83	1.6956		1.3	6	-0.0575	81.07	-1.01124		1.2	0	-0.0575	83.12	-1.314
1.1	0	1.3	7.3	1.4	7		1.3	7.3	-0.01414	5.917	0.06881		1.1	0	-0.0805	84.95	-0.365		1.2	0	-0.0805	100.6	1.6956		1.2	4.9	-0.0805	83.65	-1.01124		1.1	0	-0.0805	84.95	-1.314
1	0	1.2	7.7	1.3	6.9852		1.2	7.7	-0.01818	5.809	0.06881		1	0	-0.1035	86.89	-0.365		1.1	0	-0.1035	108.2	1.6956		1.1	4.3	-0.1035	86.3	-1.01124		1	0	-0.1035	86.89	-1.314
0.9	0.1	1.1	7.7	1.2	6.9852		1.1	7.7	-0.02222	5.703	0.06881		0.9	0.1	-0.1265	88.93	-0.365		1	0.9	-0.1265	115.7	1.6956		1	5.3	-0.1265	89.03	-1.01124		0.9	0.1	-0.1265	88.93	-1.314
0.8	0.3	1	6.7	1.1	6.9852		1	6.7	-0.02626	5.598	0.06881		0.8	0.3	-0.1495	91.07	-0.365		0.9	0.5	-0.1495	123.1	1.6956		0.9	5.1	-0.1495	91.84	-1.01124		0.8	0.3	-0.1495	91.07	-1.314
0.7	1.4	0.9	7.3	1	7		0.9	7.3	-0.0303	5.493	0.06881		0.7	1.4	-0.1725	93.31	-0.365		0.8	0.6	-0.1725	130.4	1.6956		0.8	11	-0.1725	94.73	-1.01124		0.7	1.4	-0.1725	93.31	-1.314
0.6	0.5	0.8	6.7	0.9	7		0.8	6.7	-0.03434	5.39	0.06881		0.6	0.5	-0.1955	95.66	-0.365		0.7	0.5	-0.1955	137.5	1.6956		0.7	9.8	-0.1955	97.7	-1.01124		0.6	0.5	-0.1955	95.66	-1.314
0.5	1.2	0.7	6.5	0.8	7.0148		0.7	6.5	-0.03838	5.287	0.06881		0.5	1.2	-0.2185	98.11	-0.365		0.6	1.8	-0.2185	144.4	1.6956		0.6	6.1	-0.2185	100.8	-1.01124		0.5	1.2	-0.2185	98.11	-1.314
0.4	1.5	0.6	6.5	0.7	7.0148		0.6	6.5	-0.04242	5.186	0.06881		0.4	1.5	-0.2415	100.7	-0.365		0.5	9.6	-0.2415	151.3	1.6956		0.5	5.6	-0.2415	103.9	-1.01124		0.4	1.5	-0.2415	100.7	-1.314
0.3	1.3	0.5	7.2	0.6	7.0148		0.5	7.2	-0.04646	5.085	0.06881		0.3	1.3	-0.2645	103.3	-0.365		0.4	11.4	-0.2645	158	1.6956		0.4	4.7	-0.2645	107.1	-1.01124		0.3	1.3	-0.2645	103.3	-1.314
0.2	15.8	0.4	7.3	0.5	7.0148		0.4	7.3	-0.05051	4.985	0.06881		0.2	15.8	-0.2875	106.1	-0.365		0.3	4.5	-0.2875	164.5	1.6956		0.3	4.4	-0.2875	110.4	-1.01124		0.2	15.8	-0.2875	106.1	-1.314
0.1	54.6	0.3	7.1	0.4	7.0148		0.3	7.1	-0.05455	4.887	0.06881		0.1	54.6	-0.3105	109	-0.365		0.2	7.1	-0.3105	171	1.6956		0.2	3.7	-0.3105	113.7	-1.01124		0.1	54.6	-0.3105	109	-1.314
0	79	0.2	6.6	0.3	7.0296		0.2	6.6	-0.05859	4.789	0.06881		0	79	-0.3335	111.9	-0.365		0.1	42.6	-0.3335	177.3	1.6956		0.1	27.4	-0.3335	117.2	-1.01124		0	79	-0.3335	111.9	-1.314
-0.1	89.7	0.1	5.4	0.2	7.0444		0.1	5.4	-0.06263	4.692	0.06881		-0.1	89.7	-0.3565	115	-0.365		0	72.8	-0.3565	183.5	1.6956		0	75	-0.3565	120.7	-1.01124		-0.1	89.7	-0.3565	115	-1.314
-0.2	95.4	0	6.3	0.1	7.0444		0	6.3	-0.06667	4.596	0.06881		-0.2	95.4	-0.3795	118.2	-0.365		-0.1	113.1	-0.3795	189.5	1.6956		-0.1	88.8	-0.3795	124.3	-1.01124		-0.2	95.4	-0.3795	118.2	-1.314
-0.3	103.3	-0.1	3.5	0	7.0296		-0.1	3.5	-0.07071	4.502	0.06881		-0.3	103.3	-0.4025	121.4	-0.365		-0.2	127.1	-0.4025	195.4	1.6956		-0.2	97.2	-0.4025	128	-1.01124		-0.3	103.3	-0.4025	121.4	-1.314
-0.4	123.1	-0.2	2.3	-0.1	7.0148		-0.2	2.3	-0.07475	4.408	0.06881		-0.4	123.1	-0.4255	124.8	-0.365		-0.3	150.8	-0.4255	201.2	1.6956		-0.3	110.1	-0.4255	131.8	-1.01124		-0.4	123.1	-0.4255	124.8	-1.314
-0.5	139.1	-0.3	0.6	-0.2	6.926		-0.3	0.6	-0.07879	4.315	0.06881		-0.5	139.1	-0.4485	128.3	-0.365		-0.4	192.6	-0.4485	206.8	1.6956		-0.4	128.9	-0.4485	135.6	-1.01124		-0.5	139.1	-0.4485	128.3	-1.314
-0.6	149.9	-0.4	0	-0.3	6.79281		-0.4	0	-0.08283	4.223	0.06881		-0.6	149.9	-0.46	130.1	-0.365		-0.5	223.7	-0.4715	212.3	1.6956		-0.5	144.9	-0.46	137.6	-1.01124		-0.6	149.9	-0.46	130.1	-1.314
-0.7	160.1	-0.5	0.2	-0.4	6.74841		-0.5	0.2	-0.08687	4.132	0.06881		-0.7	160.1	-0.46	130.1	0.3949		-0.6	246.5	-0.4945	217.7	1.6956		-0.6	159.2	-0.46	137.6	1.24344		-0.7	160.1	-0.46	130.1	1.42164
-0.8	169.6	-0.6	0.5	-0.5	6.83721		-0.6	0.5	-0.09091	4.042	0.06881		-0.8	169.6	-0.4715	131.9	0.3949		-0.7	267.4	-0.5175	222.9	1.6956		-0.7	173.6	-0.4715	139.5	1.24344		-0.8	169.6	-0.4715	131.9	1.42164
-0.9	178.8	-0.7	0.9	-0.6	6.9408		-0.7	0.9	-0.09495	3.953	0.06881		-0.9	178.8	-0.4945	135.4	0.3949		-0.8	281.5	-0.5405	228	1.6956		-0.8	184.8	-0.4945	143.4	1.24344		-0.9	178.8	-0.4945	135.4	1.42164
-1	184.7	-0.8	1.3	-0.7	7		-0.8	1.3	-0.09899	3.865	0.06881		-1	184.7	-0.5175	138.7	0.3949		-0.9	289.8	-0.5635	233	1.6956		-0.9	194.4	-0.5175	147.1	1.24344		-1	184.7	-0.5175	138.7	1.42164
-1.1	189.6	-0.9	2	-0.8	7.10359		-0.9	2	-0.103	3.777	0.06881		-1.1	189.6	-0.5405	142	0.3949		-1	301.3	-0.5865	237.9	1.6956		-1	202.6	-0.5405	150.7	1.24344		-1.1	189.6	-0.5405	142	1.42164
-1.2	195.2	-1	2.5	-0.9	7.20719		-1	2.5	-0.1071	3.691	0.06881		-1.2	195.2	-0.5635	145.1	0.3949		-1.1	308.4	-0.6095	242.6	1.6956		-1.1	211.5	-0.5635	154.3	1.24344		-1.2	195.2	-0.5635	145.1	1.42164
-1.3	200.3	-1.1	3.5	-1	7.32558		-1.1	3.5	-0.1111	3.606	0.06881		-1.3	200.3	-0.5865	148.2	0.3949		-1.2	316.4	-0.6325	247.1	1.6956		-1.2	218.9	-0.5865	157.7	1.24344		-1.3	200.3	-0.5865	148.2	1.42164
-1.4	205.1	-1.2	4.8	-1.1	7.44397		-1.2	4.8	-0.1152	3.522	0.06881		-1.4	205.1	-0.6095	151.1	0.3949		-1.3	322.2	-0.6555	251.6	1.6956		-1.3	225.3	-0.6095	161	1.24344		-1.4	205.1	-0.6095	151.1	1.42164
-1.5	209.8	-1.3	6.3	-1.2	7.53277		-1.3	6.3	-0.1192	3.438	0.06881		-1.5	209.8	-0.6325	153.9	0.3949		-1.4	330.8	-0.6785	255.9	1.6956		-1.4	231.9	-0.6325	164.3	1.24344		-1.5	209.8	-0.6325	153.9	1.42164
-1.6	214.1	-1.4	8.2	-1.3	7.59197		-1.4	8.2	-0.1232	3.356	0.06881		-1.6	214.1	-0.6555	156.6	0.3949		-1.5	336.1	-0.7015	260.1	1.6956		-1.5	236.8	-0.6555	167.4	1.24344		-1.6	214.1	-0.6555	156.6	1.42164
-1.7	218.5	-1.5	10.2	-1.4	7.65116		-1.5	10.2	-0.1273	3.275	0.06881		-1.7	218.5	-0.6785	159.2	0.3949		-1.6	340.9	-0.7245	264.1	1.6956		-1.6	241.8	-0.6785	170.5	1.24344		-1.7	218.5	-0.6785	159.2	1.42164
-1.8	222.3	-1.6	13.3	-1.5	7.69556		-1.6	13.3	-0.1313	3.194	0.06881		-1.8	222.3	-0.7015	161.6	0.3949		-1.7	346.5	-0.7475	268	1.6956		-1.7	246.7	-0.7015	173.4	1.24344		-1.8	222.3	-0.7015	161.6	1.42164
-1.9	226.5	-1.7	16	-1.6	7.73996		-1.7	16	-0.1354	3.115	0.06881		-1.9	226.5	-0.7245	164	0.3949		-1.8	351.8	-0.7705	271.8	1.6956		-1.8	250.9	-0.7245	176.2	1.24344		-1.9	226.5	-0.7245	164	1.42164
-2	230.2	-1.8	19.6	-1.7	7.76956		-1.8	19.6	-0.1394	3.036	0.06881		-2	230.2	-0.7475	166.2	0.3949		-1.9	355.4	-0.7935	275.4	1.6956		-1.9	255	-0.7475	179	1.24344		-2	230.2	-0.7475	166.2	1.42164
-2.1	232.9	-1.9	22.7	-1.8	7.79915		-1.9	22.7	-0.1434	2.959	0.06881		-2.1	232.9	-0.7705	168.4	0.3949		-2	359.3	-0.8165	278.9	1.6956		-2	258.2	-0.7705	181.7	1.24344		-2.1	232.9	-0.7705	168.4	1.42164
-2.2	235.9	-2	26.2	-1.9	7.81395		-2	26.2	-0.1475	2.882	0.06881		-2.2	235.9	-0.7935	170.4	0.3949		-2.1	365	-0.8395	282.3	1.6956		-2.1	261.1	-0.7935	184.2	1.24344		-2.2	235.9	-0.7935	170.4	1.42164
-2.3	239			-2	7.82875				-0.1515	2.806	0.06881		-2.3	239	-0.8165	172.3	0.3949		-2.2	375.7	-0.8625	285.5	1.6956		-2.2	264.1	-0.8165	186.7	1.24344		-2.3	239	-0.8165	172.3	1.42164
				-2.1	7.84355				-0.1556	2.732	0.06881								-2.3	371.4	-0.8855	288.7	1.6956		-2.3	264	-0.8395	189	1.24344				-0.8395	174.1	1.42164
									-0.1596	2.658	0.06881										-0.9085	291.6	1.6956				-0.8625	191.3	1.24344				-0.8625	175.8	1.42164
									-0.1636	2.585	0.06881										-0.9315	294.5	1.6956				-0.8855	193.5	1.24344				-0.8855	177.4	1.42164
									-0.1677	2.513	0.06881										-0.9545	297.2	1.6956				-0.9085	195.5	1.24344				-0.9085	178.8	1.42164
									-0.1717	2.443	0.06881										-0.9775	299.7	1.6956				-0.92	196.5	1.24344				-0.92	179.5	1.42164
									-0.1758	2.373	0.06881										-1	302.2	1.6956				-0.92	196.5	0.358128				-0.92	179.5	0.153756
									-0.1798	2.304	0.06881										-1.023	304.5	1.6956				-0.9315	197.5	0.358128				-0.9315	180.2	0.153756
									-0.1838	2.236	0.06881										-1.046	306.7	1.6956				-0.9545	199.4	0.358128				-0.9545	181.5	0.153756
									-0.1879	2.169	0.06881										-1.069	308.7	1.6956				-0.9775	201.3	0.358128				-0.9775	182.9	0.153756
									-0.1919	2.103	0.06881										-1.092	310.6	1.6956				-1	203.2	0.358128				-1	184.2	0.153756
									-0.196	2.038	0.06881										-1.115	312.4	1.6956				-1.023	205.1	0.358128				-1.023	185.5	0.153756
									-0.2	1.974	0.06881										-1.138	314	1.6956				-1.046	206.9	0.358128				-1.046	186.8	0.153756
									-0.204	1.91	0.06881										-1.15	314.8	1.6956				-1.069	208.7	0.358128				-1.069	188.1	0.153756
									-0.2081	1.848	0.06881										-1.15	314.8	0.191844				-1.092	210.5	0.358128				-1.092	189.3	0.153756
									-0.2121	1.787	0.06881										-1.161	315.6	0.191844				-1.115	212.2	0.358128				-1.115	190.6	0.153756
									-0.2162	1.727	0.06881										-1.184	317	0.191844				-1.138	213.9	0.358128				-1.138	191.8	0.153756
									-0.2202	1.667	0.06881										-1.207	318.5	0.191844				-1.161	215.6	0.358128				-1.161	193.1	0.153756
									-0.2242	1.609	0.06881										-1.23	320	0.191844				-1.184	217.3	0.358128				-1.184	194.3	0.153756
									-0.2283	1.552	0.06881										-1.253	321.4	0.191844				-1.207	218.9	0.358128				-1.207	195.5	0.153756
									-0.2323	1.495	0.06881										-1.276	322.9	0.191844				-1.23	220.5	0.358128				-1.23	196.7	0.153756
									-0.2364	1.44	0.06881										-1.299	324.3	0.191844				-1.253	222.1	0.358128				-1.253	197.9	0.153756
									-0.2404	1.385	0.06881										-1.322	325.7	0.191844				-1.276	223.6	0.358128				-1.276	199.1	0.153756
									-0.2444	1.332	0.06881										-1.345	327.1	0.191844				-1.299	225.2	0.358128				-1.299	200.2	0.153756
									-0.2485	1.279	0.06881										-1.368	328.5	0.191844				-1.322	226.7	0.358128				-1.322	201.4	0.153756
									-0.2525	1.227	0.06881										-1.391	329.8	0.191844				-1.345	228.1	0.358128				-1.345	202.5	0.153756
									-0.2566	1.177	0.06881										-1.414	331.2	0.191844				-1.368	229.6	0.358128				-1.368	203.6	0.153756
									-0.2606	1.127	0.06881										-1.437	332.5	0.191844				-1.391	231	0.358128				-1.391	204.7	0.153756
									-0.2646	1.078	0.06881										-1.46	333.8	0.191844				-1.414	232.3	0.358128				-1.414	205.8	0.153756
									-0.2687	1.031	0.06881										-1.483	335.1	0.191844				-1.437	233.7	0.358128				-1.437	206.9	0.153756
									-0.2727	0.9837	0.06881										-1.506	336.4	0.191844				-1.46	235	0.358128				-1.46	208	0.153756
									-0.2768	0.9378	0.06881										-1.529	337.6	0.191844				-1.483	236.3	0.358128				-1.483	209.1	0.153756
									-0.2808	0.8929	0.06881										-1.552	338.9	0.191844				-1.506	237.6	0.358128				-1.506	210.1	0.153756
									-0.2848	0.849	0.06881										-1.575	340.1	0.191844				-1.529	238.8	0.358128				-1.529	211.2	0.153756
									-0.2889	0.806	0.06881										-1.598	341.4	0.191844				-1.552	240	0.358128				-1.552	212.2	0.153756
									-0.2929	0.7639	0.06881										-1.621	342.6	0.191844				-1.575	241.2	0.358128				-1.575	213.2	0.153756
									-0.297	0.7229	0.06881										-1.644	343.8	0.191844				-1.598	242.4	0.358128				-1.598	214.2	0.153756
									-0.301	0.6828	0.06881										-1.667	344.9	0.191844				-1.621	243.5	0.358128				-1.621	215.2	0.153756
									-0.3051	0.6436	0.06881										-1.69	346.1	0.191844				-1.644	244.6	0.358128				-1.644	216.2	0.153756
									-0.3091	0.6054	0.06881										-1.713	347.2	0.191844				-1.667	245.6	0.358128				-1.667	217.1	0.153756
									-0.3131	0.5682	0.06881										-1.736	348.4	0.191844				-1.69	246.7	0.358128				-1.69	218.1	0.153756
									-0.3172	0.5319	0.06881										-1.759	349.5	0.191844				-1.713	247.7	0.358128				-1.713	219	0.153756
									-0.3212	0.4966	0.06881										-1.782	350.6	0.191844				-1.736	248.7	0.358128				-1.736	220	0.153756
									-0.3253	0.4622	0.06881										-1.805	351.7	0.191844				-1.759	249.6	0.358128				-1.759	220.9	0.153756
									-0.3293	0.4288	0.06881										-1.828	352.8	0.191844				-1.782	250.6	0.358128				-1.782	221.8	0.153756
									-0.3333	0.3964	0.06881										-1.851	353.8	0.191844				-1.805	251.5	0.358128				-1.805	222.7	0.153756
									-0.3374	0.3649	0.06881										-1.874	354.9	0.191844				-1.828	252.3	0.358128				-1.828	223.6	0.153756
									-0.3414	0.3344	0.06881										-1.897	355.9	0.191844				-1.851	253.2	0.358128				-1.851	224.4	0.153756
									-0.3455	0.3049	0.06881										-1.92	356.9	0.191844				-1.874	254	0.358128				-1.874	225.3	0.153756
									-0.3495	0.2763	0.06881										-1.943	357.9	0.191844				-1.897	254.8	0.358128				-1.897	226.1	0.153756
									-0.3535	0.2486	0.06881										-1.966	358.9	0.191844				-1.92	255.5	0.358128				-1.92	227	0.153756
									-0.3576	0.222	0.06881										-1.989	359.8	0.191844				-1.943	256.3	0.358128				-1.943	227.8	0.153756
									-0.3616	0.1963	0.06881										-2.012	360.8	0.191844				-1.966	257	0.358128				-1.966	228.6	0.153756
									-0.3657	0.1715	0.06881										-2.035	361.7	0.191844				-1.989	257.6	0.358128				-1.989	229.4	0.153756
									-0.3697	0.1477	0.06881										-2.058	362.6	0.191844				-2.012	258.3	0.358128				-2.012	230.2	0.153756
									-0.3737	0.1249	0.06881										-2.081	363.5	0.191844				-2.035	258.9	0.358128				-2.035	231	0.153756
									-0.3778	0.103	0.06881										-2.104	364.4	0.191844				-2.058	259.5	0.358128				-2.058	231.7	0.153756
									-0.3818	0.0821	0.06881										-2.127	365.3	0.191844				-2.081	260.1	0.358128				-2.081	232.5	0.153756
									-0.3859	0.06215	0.06881										-2.15	366.2	0.191844				-2.104	260.6	0.358128				-2.104	233.2	0.153756
									-0.3899	0.04316	0.06881										-2.173	367	0.191844				-2.127	261.1	0.358128				-2.127	233.9	0.153756
									-0.3939	0.02513	0.06881										-2.196	367.9	0.191844				-2.15	261.6	0.358128				-2.15	234.7	0.153756
									-0.398	0.008056	0.06881										-2.219	368.7	0.191844				-2.173	262	0.358128				-2.173	235.4	0.153756
									-0.4	0	0.06881										-2.242	369.5	0.191844				-2.196	262.5	0.358128				-2.196	236	0.153756
									-0.4	0	0										-2.265	370.3	0.191844				-2.219	262.8	0.358128				-2.219	236.7	0.153756
																					-2.288	371	0.191844				-2.242	263.2	0.358128				-2.242	237.4	0.153756
																					-2.3	371.4	0.191844				-2.265	263.6	0.358128				-2.265	238	0.153756
																					-2.3	371.4	0				-2.288	263.9	0.358128				-2.288	238.7	0.153756
																											-2.3	264	0.358128				-2.3	239	0.153756
																											-2.3	264	0				-2.3	239	0
