# Supplementary material for: Kinetics of Indigenous Nitrate Reducing Sulfide Oxidizing Activity in Microaerophilic Wastewater Biofilms
Source: PLoS One. 2016 Feb 12;11(2):e0149096. doi: 10.1371/journal.pone.0149096 (PMC4752510; doi:10.1371/journal.pone.0149096)
Supplement: S7 Dataset — (XLSX) [file pone.0149096.s007.xlsx]

## Sheet: Figure 7
Figure 7 a	Figure 7 a	Figure 7 a	Figure 7 a	Figure 7 a	Figure 7 a		Figure 7 b	Figure 7 b	Figure 7 b	Figure 7 b		Figure 7 b	Figure 7 b	Figure 7 b	Figure 7 b
X1	Y1	Y1	X2	Y2	Y2		X1	Y1	X1	Y2		X1	Y1	X1	Y2
NO3-	mean H2S @ 2 mM SO42-	SD H2S @ 2 mM SO42-	NO3-	mean H2S @ 10 mM SO42-	SD H2S @ 10 mM SO42-		NO3-	H2S @ 2 mM SO42-	NO3	H2S @ 10 mM SO42-		NO3-	H2S @ 2 mM SO42-	NO3-	H2S @ 10 mM SO42-
mM	umol H2S cm-2	umol H2S cm-2	mM	umol H2S cm-2	umol H2S cm-2		mM	umol H2S cm-2 h-1	mM	umol H2S cm-2 h-1		mM	ln umol H2S cm-2 h-1	mM	ln umol H2S cm-2 h-1
0	0.912734	0.373302	0	3.25972	1.20587		0	0.20197	0	0.170046		0	-1.59964	0	-1.77169
0.1	0.812851	0.287881	0.05	3.2426			0.1	0.256612	0.05	0.2637		0.1	-1.36019	0.05	-1.33294
0.25	0.559174	0.319942	0.1	2.65382	1.15188		0.25	0.179419	0.1	0.381222		0.25	-1.71803	0.1	-0.964373
0.5	0.523057	0.209146	0.2	2.1553			0.5	0.129298	0.2	0.393012		0.5	-2.04564	0.2	-0.933915
1	0.233097	0.132759	0.25	2.62835	0.681528		1	0.0824076	0.5	0.376146		1	-2.49608	0.5	-0.977778
2	0.0224662	0.0166408	0.5	2.09297	1.34665		2	0.0025954	1	0.251347		2	-5.95401	1	-1.38092
4	0.00783788	0.00151492	1	1.30991	0.483564		4	0.0021976	3	0.131175		4	-6.12039	3	-2.03122
			2	0.125657	0.0893692		0	0.0334656	0	0.27855		0	-3.39724	0	-1.27816
			4	0.012649	0.0037826		0.1	0.030375	0.1	0.283014		0.1	-3.49414	0.1	-1.26226
							0.25	0.0217672	0.25	0.467802		0.25	-3.82735	0.25	-0.75971
							0.5	0.0708516	0.5	0.382194		0.5	-2.64717	0.5	-0.961827
							1	0.0729846	1	0.0850338		1	-2.61751	1	-2.46471
							2	0.0008802	2	0.01179		2	-7.03536	2	-4.4405
							4		4	0.0017156		0	-1.38549	4	-6.36799
							0	0.2502	0	0.0546732		0.1	-1.0677	0	-2.90638
							0.1	0.3438	0.1	0.137862		0.25	-2.33356	0.1	-1.9815
							0.25	0.0969496	0.25	0.46278		0.5	-2.60289	0.25	-0.770503
							0.5	0.0740592	0.5	0.232992		1	-3.82111	0.5	-1.45675
							1	0.0219035	1	0.070902		2	-5.47193	1	-2.64646
							2	0.0042031	2	0.0209221				2	-3.86695
									4	0.0027054				4	-5.91251
									0	0.64368				0	-0.440554
									0.1	1.09908				0.1	0.0944735
									0.25	0.8253				0.25	-0.192008
									0.5	0.742194				0.5	-0.298145
									1	0.561006				1	-0.578024
									2	0.0328882				2	-3.41464
									4	0.0045018				4	-5.40328
									0	0.572076				0	-0.558483
									0.1	1.00271				0.1	0.00270434
									0.25	0.684882				0.25	-0.378509
									1	0.66339				1	-0.410392
									2	0.0101475				2	-4.59053
									4	0.0001488				4	-8.81291
