# Supplementary material for: Kinetics of Indigenous Nitrate Reducing Sulfide Oxidizing Activity in Microaerophilic Wastewater Biofilms
Source: PLoS One. 2016 Feb 12;11(2):e0149096. doi: 10.1371/journal.pone.0149096 (PMC4752510; doi:10.1371/journal.pone.0149096)
Supplement: S8 Dataset — (XLSX) [file pone.0149096.s008.xlsx]

## Sheet: Figure 8
Figure 8 a	Figure 8 a	Figure 8 a	Figure 8 a	Figure 8 a	Figure 8 a			Figure 8 b	Figure 8 b	Figure 8 b
X1	Y1	Y2	X1	Y1	Y2			X1	Y1	Y2
NO3-	2 mM SO42-	10 mM SO42-	NO3-	model 2 mM SO42-	model 10 mM SO42-			1/NO3-	1/NSO 2mm	1/NSO 10 mM
mM	umol H2S cm-2 h-1	umol H2S cm-2 h-1	mM	umol H2S cm-2 h-1	umol H2S cm-2 h-1
0			0	0	0			10		10.7142
0.1		0.093334	0.1	0.0221083	0.0847222			4	20.567	8.78665
0.25	0.0486215	0.113809	0.2	0.0385696	0.146791			2	17.6687	3.6827
0.5	0.0565972	0.27154	0.3	0.0513024	0.194222			1	11.2484	2.6391
1	0.0889014	0.378917	0.4	0.0614446	0.231646			0.5	6.87567	1.41831
2	0.14544	0.705063	0.5	0.0697138	0.261927			0.25	6.8586	1.38556
4	0.145802	0.721732	0.6	0.076585	0.286934
			0.7	0.082385	0.307933
			1	0.0953885	0.354651
			1.3	0.104249	0.386201
			1.6	0.110673	0.408939
			1.8	0.114058	0.420869
			2	0.116918	0.430926
			2.3	0.120465	0.443364
			2.6	0.123343	0.453431
			3	0.12643	0.464205
			3.3	0.128329	0.470816
			3.6	0.129955	0.476471
			3.8	0.130915	0.479807
			4	0.131791	0.48285
			4.5	0.133681	0.489402
			5	0.135232	0.494773
			6	0.137627	0.503054
